# Supplementary material for: Cost–Effectiveness Analysis of Pharmacist Adherence Interventions in People Living with HIV/AIDS in Pakistan
Source: Healthcare (Basel). 2023 Sep 1;11(17):2453. doi: 10.3390/healthcare11172453 (PMC10487586; doi:10.3390/healthcare11172453)
Supplement: Supplementary file 1 [file healthcare-11-02453-s001.zip]

Archive with 1 entries (1 files):
- healthcare-2545216-supplementary.pdf
